# Supplementary material for: Non‐Random Distribution of EMS‐Induced Mutations Reveals Preference for Open Chromatin and Expressed Genes in Rice
Source: Adv Sci (Weinh). 2025 Aug 13;12(39):e10034. doi: 10.1002/advs.202510034 (PMC12533142; doi:10.1002/advs.202510034)
Supplement: Supplementary file 3 — Supplementary Table S7 [file ADVS-12-e10034-s004.xlsx]

## Sheet: Sheet1
Supplemental Table 7: SNPms with different types of amino acid changes counted in EMS80
Substitutions	non-G/C→A/T		G/C→A/T		Score of each changes	Sum of score
Genotypes	hete	homo	hete	homo		non-G/C→A/T	G/C→A/T
AS	3737	129	0	0	-4	-15464	0
ED	2743	123	0	0	-4	-11464	0
VA	2689	213	0	0	0	0	0
LP	2676	214	0	0	-3	-8670	0
LR	2595	37	0	0	-4	-10528	0
GV	2411	117	0	0	-4	-10112	0
RS	2241	101	0	0	-4	-9368	0
SA	2116	25	0	0	-4	-8564	0
LI	2029	91	0	0	-4	-8480	0
AG	1984	34	0	0	-4	-8072	0
TA	1965	150	0	0	0	0	0
FL	1957	121	0	0	0	0	0
PT	1948	85	0	0	-4	-8132	0
DE	1938	95	0	0	-4	-8132	0
AD	1928	87	0	0	-4	-8060	0
SP	1912	117	0	0	-1	-2029	0
AP	1880	31	0	0	-4	-7644	0
VG	1874	63	0	0	-4	-7748	0
VL	1839	54	0	0	-4	-7572	0
ST	1807	145	0	0	-4	-7808	0
RG	1779	106	0	0	-2	-3770	0
RL	1741	118	0	0	-4	-7436	0
EA	1659	20	0	0	-4	-6716	0
SR	1625	61	0	0	-4	-6744	0
LV	1619	32	0	0	-4	-6604	0
TS	1583	172	0	0	-4	-7020	0
AE	1577	58	0	0	-4	-6540	0
GA	1573	24	0	0	-4	-6388	0
KN	1536	94	0	0	-4	-6520	0
IV	1475	107	0	0	3	4746	0
GR	1420	27	5135	2415	-2	-2894	-15100
DY	1397	55	0	0	-4	-5808	0
GC	1376	129	0	0	-4	-6020	0
QH	1364	120	0	0	-4	-5936	0
TP	1363	31	0	0	-4	-5576	0
EG	1357	133	0	0	-2	-2980	0
PA	1315	13	0	0	-4	-5312	0
DG	1314	115	0	0	-1	-1429	0
DA	1194	24	0	0	-4	-4872	0
PQ	1186	139	0	0	-4	-5300	0
EV	1117	196	0	0	-4	-5252	0
LH	1115	201	0	0	-4	-5264	0
SC	1106	144	0	0	-4	-5000	0
KE	1104	93	0	0	1	1197	0
ML	1093	90	0	0	-4	-4732	0
LM	1070	116	0	0	-4	-4744	0
MI	1065	39	1552	632	1	1104	2184
HQ	1032	58	0	0	-4	-4360	0
KT	1032	25	0	0	-4	-4228	0
RP	1027	18	0	0	-4	-4180	0
ND	1025	77	0	0	1	1102	0
KR	1017	109	0	0	3	3378	0
FV	1000	17	0	0	-4	-4068	0
QL	987	162	0	0	-4	-4596	0
DV	966	126	0	0	-4	-4368	0
NK	959	68	0	0	-4	-4108	0
QK	948	56	0	0	-4	-4016	0
SG	946	117	0	0	0	0	0
HP	944	31	0	0	-4	-3900	0
EQ	937	10	0	0	-4	-3788	0
LQ	937	157	0	0	-4	-4376	0
HR	935	90	0	0	0	0	0
QR	925	112	0	0	1	1037	0
IL	899	37	0	0	-4	-3744	0
IT	898	74	0	0	-1	-972	0
PR	893	21	0	0	-4	-3656	0
SY	893	43	0	0	-4	-3744	0
PH	865	42	0	0	-4	-3628	0
IM	854	34	0	0	1	888	0
QP	849	35	0	0	-4	-3536	0
KQ	842	14	0	0	-4	-3424	0
VD	825	92	0	0	-4	-3668	0
NS	821	67	0	0	1	888	0
HN	793	37	0	0	-4	-3320	0
LF	773	47	14048	7252	0	0	0
SI	770	28	0	0	-4	-3192	0
WR	760	113	0	0	-3	-2619	0
CS	740	100	0	0	-4	-3360	0
VF	736	50	0	0	-4	-3144	0
YH	697	67	0	0	2	1528	0
CR	695	61	0	0	-3	-2268	0
FS	691	52	0	0	-2	-1486	0
DH	686	13	0	0	-4	-2796	0
GW	683	63	0	0	-4	-2984	0
VE	682	126	0	0	-4	-3232	0
FI	681	63	0	0	-4	-2976	0
KM	668	135	0	0	-4	-3212	0
NT	648	13	0	0	-4	-2644	0
YC	646	57	0	0	-2	-1406	0
WC	596	10	0	0	-4	-2424	0
NI	592	112	0	0	-4	-2816	0
MT	588	63	0	0	-1	-651	0
FY	583	67	0	0	-4	-2600	0
YF	575	72	0	0	-4	-2588	0
FC	560	5	0	0	-4	-2260	0
MV	549	45	0	0	1	594	0
RM	545	24	0	0	-4	-2276	0
NH	536	11	0	0	-4	-2188	0
QE	533	4	0	0	-4	-2148	0
HL	530	86	0	0	-4	-2464	0
TN	520	37	0	0	-4	-2228	0
CF	515	25	0	0	-4	-2160	0
YD	511	7	0	0	-4	-2072	0
IS	507	11	0	0	-4	-2072	0
HD	487	3	0	0	-4	-1960	0
CG	482	10	0	0	-4	-1968	0
WG	481	12	0	0	-4	-1972	0
TK	474	34	0	0	-4	-2032	0
IN	452	88	0	0	-4	-2160	0
YN	449	66	0	0	-4	-2060	0
RW	448	90	1737	683	-3	-1614	-7260
IF	446	65	0	0	-4	-2044	0
NY	421	79	0	0	-4	-2000	0
LS	420	60	0	0	-2	-960	0
WL	401	30	0	0	-4	-1724	0
MK	396	70	0	0	-4	-1864	0
MR	383	20	0	0	-4	-1612	0
YS	359	7	0	0	-4	-1464	0
RI	297	13	0	0	-4	-1240	0
CW	296	12	0	0	-4	-1232	0
RT	288	5	0	0	-4	-1172	0
TR	276	2	0	0	-4	-1112	0
SW	223	4	0	0	-4	-908	0
WS	203	1	0	0	-4	-816	0
LW	129	7	0	0	-4	-544	0
KI	128	35	0	0	-4	-652	0
IK	75	15	0	0	-4	-360	0
IR	73	1	0	0	-4	-296	0
AV	0	0	20781	9692	0	0	0
AT	0	0	20482	9236	0	0	0
PS	0	0	11948	5690	-1	0	-17638
GD	0	0	10655	5036	-1	0	-15691
SN	0	0	9990	5042	1	0	15032
PL	0	0	7869	3573	-3	0	-34326
VI	0	0	7511	3326	3	0	32511
TI	0	0	7232	3448	-1	0	-10680
EK	0	0	7161	3386	1	0	10547
DN	0	0	6840	3285	1	0	10125
SF	0	0	5816	2785	-2	0	-17202
RK	0	0	5639	2760	3	0	25197
GE	0	0	4794	2081	-2	0	-13750
VM	0	0	4346	1899	1	0	6245
GS	0	0	4240	1736	0	0	0
RH	0	0	2980	1035	0	0	0
RC	0	0	2377	833	-3	0	-9630
RQ	0	0	2238	853	1	0	3091
SL	0	0	1702	630	-2	0	-4664
HY	0	0	1637	617	2	0	4508
CY	0	0	1587	592	-2	0	-4358
TM	0	0	1227	362	-1	0	-1589
					Average of score:	-3.07361	-0.169519

## Sheet: Sheet2
Changes	Score
AV	0
AT	0
LF	0
PS	-1
GD	-1
SN	1
PL	-3
VI	3
TI	-1
EK	1
DN	1
SF	-2
RK	3
GR	-2
GE	-2
VM	1
GS	0
RH	0
RC	-3
RQ	1
RW	-3
SL	-2
HY	2
CY	-2
MI	1
TM	-1
VA	0
LP	-3
TA	0
FL	0
SP	-1
RG	-2
IV	3
GR	-2
EG	-2
DG	-1
KE	1
MI	1
ND	1
KR	3
SG	0
HR	0
QR	1
IT	-1
IM	1
NS	1
LF	0
WR	-3
YH	2
CR	-3
FS	-2
YC	-2
MT	-1
MV	1
RW	-3
LS	-2
