# Supplementary material for: Non‐Random Distribution of EMS‐Induced Mutations Reveals Preference for Open Chromatin and Expressed Genes in Rice
Source: Adv Sci (Weinh). 2025 Aug 13;12(39):e10034. doi: 10.1002/advs.202510034 (PMC12533142; doi:10.1002/advs.202510034)
Supplement: Supplementary file 4 — Supplementary Table S8 [file ADVS-12-e10034-s001.xlsx]

## Sheet: Sheet1
Supplemental Table S8. GO terms for different variation rate genes in heterozygous and Rice3010 HVGs enriched.
ID	Description	GeneRatio	BgRatio	RichFactor	FoldEnrichment	zScore	pvalue	p.adjust	qvalue	Count
GO:0000079	regulation of cyclin-dependent protein serine/threonine kinase activity	2/291	16/9587	0.125	4.11813	2.20847	0.0833187	0.856651	0.856651	2
GO:0000160	phosphorelay signal transduction system	2/291	45/9587	0.0444444	1.46422	0.552243	0.39858	0.967538	0.967538	2
GO:0000226	microtubule cytoskeleton organization	1/291	35/9587	0.0285714	0.941286	-0.0615665	0.66067	0.972189	0.972189	1
GO:0000271	polysaccharide biosynthetic process	1/291	34/9587	0.0294118	0.968971	-0.0320666	0.650008	0.972189	0.972189	1
GO:0000375	RNA splicing, via transesterification reactions	1/291	35/9587	0.0285714	0.941286	-0.0615665	0.66067	0.972189	0.972189	1
GO:0000377	RNA splicing, via transesterification reactions with bulged adenosine as nucleophile	1/291	35/9587	0.0285714	0.941286	-0.0615665	0.66067	0.972189	0.972189	1
GO:0000398	mRNA splicing, via spliceosome	1/291	35/9587	0.0285714	0.941286	-0.0615665	0.66067	0.972189	0.972189	1
GO:0000723	telomere maintenance	6/291	66/9587	0.0909091	2.995	2.87734	0.0146928	0.547833	0.547833	6
GO:0001522	pseudouridine synthesis	2/291	22/9587	0.0909091	2.995	1.65741	0.142734	0.856651	0.856651	2
GO:0001678	intracellular glucose homeostasis	1/291	10/9587	0.1	3.2945	1.28437	0.265368	0.906215	0.906215	1
GO:0001932	regulation of protein phosphorylation	2/291	22/9587	0.0909091	2.995	1.65741	0.142734	0.856651	0.856651	2
GO:0003333	amino acid transmembrane transport	3/291	40/9587	0.075	2.47088	1.64926	0.120527	0.856651	0.856651	3
GO:0005976	polysaccharide metabolic process	1/291	79/9587	0.0126582	0.417025	-0.920525	0.913291	0.989083	0.989083	1
GO:0006081	cellular aldehyde metabolic process	1/291	12/9587	0.0833333	2.74542	1.07038	0.309336	0.906215	0.906215	1
GO:0006082	organic acid metabolic process	13/291	398/9587	0.0326633	1.07609	0.274329	0.433511	0.972189	0.972189	13
GO:0006090	pyruvate metabolic process	1/291	55/9587	0.0181818	0.599	-0.527656	0.817349	0.972189	0.972189	1
GO:0006091	generation of precursor metabolites and energy	6/291	120/9587	0.05	1.64725	1.26233	0.157585	0.856651	0.856651	6
GO:0006096	glycolytic process	1/291	49/9587	0.0204082	0.672347	-0.406818	0.78002	0.972189	0.972189	1
GO:0006099	tricarboxylic acid cycle	3/291	10/9587	0.3	9.88351	4.97264	0.00283444	0.285424	0.285424	3
GO:0006163	purine nucleotide metabolic process	1/291	117/9587	0.00854701	0.281581	-1.38329	0.97345	0.99308	0.99308	1
GO:0006259	DNA metabolic process	8/291	255/9587	0.0313725	1.03357	0.0961259	0.513258	0.972189	0.972189	8
GO:0006260	DNA replication	1/291	53/9587	0.0188679	0.621604	-0.488724	0.805666	0.972189	0.972189	1
GO:0006265	DNA topological change	1/291	10/9587	0.1	3.2945	1.28437	0.265368	0.906215	0.906215	1
GO:0006281	DNA repair	7/291	197/9587	0.035533	1.17064	0.42814	0.390275	0.967538	0.967538	7
GO:0006298	mismatch repair	1/291	12/9587	0.0833333	2.74542	1.07038	0.309336	0.906215	0.906215	1
GO:0006325	chromatin organization	1/291	29/9587	0.0344828	1.13604	0.129803	0.591482	0.972189	0.972189	1
GO:0006396	RNA processing	10/291	185/9587	0.0540541	1.78081	1.89731	0.0552917	0.856651	0.856651	10
GO:0006397	mRNA processing	2/291	62/9587	0.0322581	1.06274	0.0876884	0.565793	0.972189	0.972189	2
GO:0006399	tRNA metabolic process	6/291	111/9587	0.0540541	1.78081	1.4639	0.121246	0.856651	0.856651	6
GO:0006400	tRNA modification	1/291	12/9587	0.0833333	2.74542	1.07038	0.309336	0.906215	0.906215	1
GO:0006412	translation	8/291	487/9587	0.0164271	0.541191	-1.83862	0.983125	0.99308	0.99308	8
GO:0006415	translational termination	2/291	19/9587	0.105263	3.4679	1.90507	0.111977	0.856651	0.856651	2
GO:0006417	regulation of translation	1/291	40/9587	0.025	0.823625	-0.197765	0.709313	0.972189	0.972189	1
GO:0006418	tRNA aminoacylation for protein translation	1/291	58/9587	0.0172414	0.568017	-0.583813	0.833573	0.972189	0.972189	1
GO:0006457	protein folding	1/291	101/9587	0.00990099	0.326188	-1.20441	0.956274	0.99308	0.99308	1
GO:0006470	protein dephosphorylation	4/291	109/9587	0.0366972	1.20899	0.38824	0.422946	0.967538	0.967538	4
GO:0006486	protein glycosylation	2/291	55/9587	0.0363636	1.198	0.260539	0.50104	0.972189	0.972189	2
GO:0006511	ubiquitin-dependent protein catabolic process	2/291	99/9587	0.020202	0.665556	-0.591795	0.807705	0.972189	0.972189	2
GO:0006520	amino acid metabolic process	3/291	185/9587	0.0162162	0.534243	-1.13175	0.923628	0.990329	0.990329	3
GO:0006629	lipid metabolic process	14/291	389/9587	0.0359897	1.18568	0.661477	0.293694	0.906215	0.906215	14
GO:0006631	fatty acid metabolic process	6/291	105/9587	0.0571429	1.88257	1.60884	0.0996282	0.856651	0.856651	6
GO:0006633	fatty acid biosynthetic process	5/291	87/9587	0.0574713	1.89339	1.48101	0.124435	0.856651	0.856651	5
GO:0006644	phospholipid metabolic process	1/291	70/9587	0.0142857	0.470643	-0.786438	0.885318	0.97497	0.97497	1
GO:0006650	glycerophospholipid metabolic process	1/291	53/9587	0.0188679	0.621604	-0.488724	0.805666	0.972189	0.972189	1
GO:0006661	phosphatidylinositol biosynthetic process	1/291	29/9587	0.0344828	1.13604	0.129803	0.591482	0.972189	0.972189	1
GO:0006662	glycerol ether metabolic process	1/291	30/9587	0.0333333	1.09817	0.095276	0.603919	0.972189	0.972189	1
GO:0006720	isoprenoid metabolic process	2/291	33/9587	0.0606061	1.99667	1.01469	0.264817	0.906215	0.906215	2
GO:0006753	nucleoside phosphate metabolic process	1/291	146/9587	0.00684931	0.225651	-1.6681	0.989275	0.99308	0.99308	1
GO:0006790	sulfur compound metabolic process	1/291	51/9587	0.0196078	0.645981	-0.448483	0.793239	0.972189	0.972189	1
GO:0006811	monoatomic ion transport	14/291	324/9587	0.0432099	1.42355	1.3722	0.116596	0.856651	0.856651	14
GO:0006812	monoatomic cation transport	9/291	245/9587	0.0367347	1.21023	0.589746	0.327063	0.906215	0.906215	9
GO:0006813	potassium ion transport	1/291	30/9587	0.0333333	1.09817	0.095276	0.603919	0.972189	0.972189	1
GO:0006820	monoatomic anion transport	4/291	53/9587	0.0754717	2.48642	1.91981	0.0764845	0.856651	0.856651	4
GO:0006821	chloride transport	1/291	12/9587	0.0833333	2.74542	1.07038	0.309336	0.906215	0.906215	1
GO:0006855	xenobiotic transmembrane transport	4/291	54/9587	0.0740741	2.44037	1.87791	0.080729	0.856651	0.856651	4
GO:0006865	amino acid transport	3/291	40/9587	0.075	2.47088	1.64926	0.120527	0.856651	0.856651	3
GO:0006873	intracellular monoatomic ion homeostasis	1/291	12/9587	0.0833333	2.74542	1.07038	0.309336	0.906215	0.906215	1
GO:0006886	intracellular protein transport	3/291	126/9587	0.0238095	0.784405	-0.430995	0.741439	0.972189	0.972189	3
GO:0006887	exocytosis	4/291	69/9587	0.057971	1.90986	1.34197	0.156991	0.856651	0.856651	4
GO:0006914	autophagy	1/291	14/9587	0.0714286	2.35322	0.896446	0.350681	0.906215	0.906215	1
GO:0006974	DNA damage response	7/291	199/9587	0.0351759	1.15887	0.400681	0.400281	0.967538	0.967538	7
GO:0006979	response to oxidative stress	2/291	174/9587	0.0114943	0.378678	-1.46334	0.970801	0.99308	0.99308	2
GO:0006996	organelle organization	11/291	244/9587	0.045082	1.48523	1.35835	0.1237	0.856651	0.856651	11
GO:0007010	cytoskeleton organization	2/291	73/9587	0.0273973	0.902603	-0.147789	0.654903	0.972189	0.972189	2
GO:0007015	actin filament organization	1/291	25/9587	0.04	1.3178	0.281493	0.537716	0.972189	0.972189	1
GO:0007017	microtubule-based process	2/291	118/9587	0.0169492	0.55839	-0.853974	0.877996	0.97497	0.97497	2
GO:0007018	microtubule-based movement	1/291	62/9587	0.016129	0.531371	-0.654952	0.852993	0.972189	0.972189	1
GO:0007049	cell cycle	4/291	92/9587	0.0434783	1.43239	0.737295	0.305405	0.906215	0.906215	4
GO:0007051	spindle organization	1/291	13/9587	0.0769231	2.53423	0.979339	0.330326	0.906215	0.906215	1
GO:0007154	cell communication	11/291	335/9587	0.0328358	1.08178	0.269557	0.438645	0.972189	0.972189	11
GO:0007165	signal transduction	8/291	219/9587	0.0365297	1.20347	0.538912	0.347419	0.906215	0.906215	8
GO:0007186	G protein-coupled receptor signaling pathway	1/291	17/9587	0.0588235	1.93794	0.684797	0.408119	0.967538	0.967538	1
GO:0007264	small GTPase-mediated signal transduction	3/291	45/9587	0.0666667	2.19633	1.42317	0.155583	0.856651	0.856651	3
GO:0008033	tRNA processing	5/291	52/9587	0.0961538	3.16779	2.77316	0.0202113	0.619294	0.619294	5
GO:0008037	cell recognition	3/291	107/9587	0.0280374	0.923692	-0.140435	0.635353	0.972189	0.972189	3
GO:0008104	protein localization	4/291	180/9587	0.0222222	0.732112	-0.641921	0.801172	0.972189	0.972189	4
GO:0008299	isoprenoid biosynthetic process	2/291	33/9587	0.0606061	1.99667	1.01469	0.264817	0.906215	0.906215	2
GO:0008380	RNA splicing	1/291	42/9587	0.0238095	0.784405	-0.247738	0.726764	0.972189	0.972189	1
GO:0008610	lipid biosynthetic process	8/291	206/9587	0.038835	1.27942	0.717267	0.288601	0.906215	0.906215	8
GO:0008654	phospholipid biosynthetic process	1/291	46/9587	0.0217391	0.716196	-0.341364	0.758597	0.972189	0.972189	1
GO:0009056	catabolic process	6/291	275/9587	0.0218182	0.7188	-0.837099	0.846504	0.972189	0.972189	6
GO:0009057	macromolecule catabolic process	3/291	166/9587	0.0180723	0.595392	-0.930373	0.884533	0.97497	0.97497	3
GO:0009060	aerobic respiration	4/291	20/9587	0.2	6.589	4.42669	0.00274244	0.285424	0.285424	4
GO:0009100	glycoprotein metabolic process	2/291	59/9587	0.0338983	1.11678	0.159188	0.538794	0.972189	0.972189	2
GO:0009101	glycoprotein biosynthetic process	2/291	58/9587	0.0344828	1.13604	0.183848	0.529542	0.972189	0.972189	2
GO:0009117	nucleotide metabolic process	1/291	144/9587	0.00694444	0.228785	-1.64975	0.988582	0.99308	0.99308	1
GO:0009132	nucleoside diphosphate metabolic process	1/291	56/9587	0.0178571	0.588304	-0.546662	0.822925	0.972189	0.972189	1
GO:0009135	purine nucleoside diphosphate metabolic process	1/291	49/9587	0.0204082	0.672347	-0.406818	0.78002	0.972189	0.972189	1
GO:0009150	purine ribonucleotide metabolic process	1/291	113/9587	0.00884956	0.291549	-1.34029	0.969921	0.99308	0.99308	1
GO:0009179	purine ribonucleoside diphosphate metabolic process	1/291	49/9587	0.0204082	0.672347	-0.406818	0.78002	0.972189	0.972189	1
GO:0009185	ribonucleoside diphosphate metabolic process	1/291	49/9587	0.0204082	0.672347	-0.406818	0.78002	0.972189	0.972189	1
GO:0009250	glucan biosynthetic process	1/291	33/9587	0.030303	0.998334	-0.00169627	0.639013	0.972189	0.972189	1
GO:0009259	ribonucleotide metabolic process	1/291	113/9587	0.00884956	0.291549	-1.34029	0.969921	0.99308	0.99308	1
GO:0009308	amine metabolic process	1/291	46/9587	0.0217391	0.716196	-0.341364	0.758597	0.972189	0.972189	1
GO:0009451	RNA modification	3/291	42/9587	0.0714286	2.35322	1.55497	0.134177	0.856651	0.856651	3
GO:0009719	response to endogenous stimulus	1/291	90/9587	0.0111111	0.366056	-1.06905	0.938413	0.99308	0.99308	1
GO:0009725	response to hormone	1/291	90/9587	0.0111111	0.366056	-1.06905	0.938413	0.99308	0.99308	1
GO:0009856	pollination	3/291	107/9587	0.0280374	0.923692	-0.140435	0.635353	0.972189	0.972189	3
GO:0009875	pollen-pistil interaction	3/291	107/9587	0.0280374	0.923692	-0.140435	0.635353	0.972189	0.972189	3
GO:0009890	negative regulation of biosynthetic process	1/291	37/9587	0.027027	0.890406	-0.118169	0.681031	0.972189	0.972189	1
GO:0009892	negative regulation of metabolic process	3/291	60/9587	0.05	1.64725	0.88979	0.274118	0.906215	0.906215	3
GO:0010558	negative regulation of macromolecule biosynthetic process	1/291	37/9587	0.027027	0.890406	-0.118169	0.681031	0.972189	0.972189	1
GO:0010605	negative regulation of macromolecule metabolic process	3/291	60/9587	0.05	1.64725	0.88979	0.274118	0.906215	0.906215	3
GO:0010608	post-transcriptional regulation of gene expression	1/291	42/9587	0.0238095	0.784405	-0.247738	0.726764	0.972189	0.972189	1
GO:0010629	negative regulation of gene expression	3/291	56/9587	0.0535714	1.76491	1.01567	0.241209	0.906215	0.906215	3
GO:0015031	protein transport	4/291	169/9587	0.0236686	0.779764	-0.511058	0.759585	0.972189	0.972189	4
GO:0015698	inorganic anion transport	3/291	35/9587	0.0857143	2.82386	1.91247	0.0889257	0.856651	0.856651	3
GO:0015849	organic acid transport	3/291	55/9587	0.0545455	1.797	1.04873	0.233085	0.906215	0.906215	3
GO:0015977	carbon fixation	3/291	11/9587	0.272727	8.985	4.6881	0.00381043	0.285424	0.285424	3
GO:0015979	photosynthesis	3/291	111/9587	0.027027	0.890406	-0.205472	0.659957	0.972189	0.972189	3
GO:0015980	energy derivation by oxidation of organic compounds	4/291	24/9587	0.166667	5.49084	3.8972	0.00546789	0.285424	0.285424	4
GO:0016043	cellular component organization	18/291	365/9587	0.0493151	1.62469	2.15284	0.0291918	0.761906	0.761906	18
GO:0016051	carbohydrate biosynthetic process	1/291	77/9587	0.012987	0.427857	-0.891819	0.90773	0.987157	0.987157	1
GO:0016052	carbohydrate catabolic process	1/291	64/9587	0.015625	0.514766	-0.689083	0.861839	0.973766	0.973766	1
GO:0016053	organic acid biosynthetic process	5/291	167/9587	0.0299401	0.986378	-0.0314194	0.575998	0.972189	0.972189	5
GO:0016071	mRNA metabolic process	2/291	73/9587	0.0273973	0.902603	-0.147789	0.654903	0.972189	0.972189	2
GO:0016192	vesicle-mediated transport	5/291	165/9587	0.030303	0.998334	-0.00381945	0.565208	0.972189	0.972189	5
GO:0016311	dephosphorylation	4/291	109/9587	0.0366972	1.20899	0.38824	0.422946	0.967538	0.967538	4
GO:0016567	protein ubiquitination	2/291	110/9587	0.0181818	0.599	-0.74838	0.851886	0.972189	0.972189	2
GO:0017038	protein import	1/291	14/9587	0.0714286	2.35322	0.896446	0.350681	0.906215	0.906215	1
GO:0017148	negative regulation of translation	1/291	34/9587	0.0294118	0.968971	-0.0320666	0.650008	0.972189	0.972189	1
GO:0018904	ether metabolic process	1/291	30/9587	0.0333333	1.09817	0.095276	0.603919	0.972189	0.972189	1
GO:0019220	regulation of phosphate metabolic process	2/291	25/9587	0.08	2.6356	1.44874	0.174999	0.871243	0.871243	2
GO:0019637	organophosphate metabolic process	2/291	250/9587	0.008	0.26356	-2.08747	0.99633	0.99633	0.99633	2
GO:0019684	photosynthesis, light reaction	1/291	39/9587	0.025641	0.844744	-0.171886	0.700175	0.972189	0.972189	1
GO:0019693	ribose phosphate metabolic process	1/291	113/9587	0.00884956	0.291549	-1.34029	0.969921	0.99308	0.99308	1
GO:0019725	cellular homeostasis	4/291	131/9587	0.0305344	1.00595	0.0121412	0.566151	0.972189	0.972189	4
GO:0019752	carboxylic acid metabolic process	13/291	390/9587	0.0333333	1.09817	0.350181	0.404722	0.967538	0.967538	13
GO:0019941	modification-dependent protein catabolic process	2/291	99/9587	0.020202	0.665556	-0.591795	0.807705	0.972189	0.972189	2
GO:0022402	cell cycle process	1/291	54/9587	0.0185185	0.610093	-0.508347	0.811598	0.972189	0.972189	1
GO:0022411	cellular component disassembly	2/291	30/9587	0.0666667	2.19633	1.1611	0.230791	0.906215	0.906215	2
GO:0022414	reproductive process	4/291	116/9587	0.0344828	1.13604	0.260795	0.470273	0.972189	0.972189	4
GO:0022607	cellular component assembly	3/291	105/9587	0.0285714	0.941286	-0.107029	0.622598	0.972189	0.972189	3
GO:0022613	ribonucleoprotein complex biogenesis	2/291	57/9587	0.0350877	1.15597	0.208947	0.520164	0.972189	0.972189	2
GO:0022618	protein-RNA complex assembly	1/291	10/9587	0.1	3.2945	1.28437	0.265368	0.906215	0.906215	1
GO:0022900	electron transport chain	1/291	32/9587	0.03125	1.02953	0.0296051	0.627674	0.972189	0.972189	1
GO:0022904	respiratory electron transport chain	1/291	13/9587	0.0769231	2.53423	0.979339	0.330326	0.906215	0.906215	1
GO:0023052	signaling	8/291	219/9587	0.0365297	1.20347	0.538912	0.347419	0.906215	0.906215	8
GO:0030001	metal ion transport	5/291	152/9587	0.0328947	1.08372	0.184071	0.491998	0.972189	0.972189	5
GO:0030029	actin filament-based process	1/291	30/9587	0.0333333	1.09817	0.095276	0.603919	0.972189	0.972189	1
GO:0030036	actin cytoskeleton organization	1/291	30/9587	0.0333333	1.09817	0.095276	0.603919	0.972189	0.972189	1
GO:0030163	protein catabolic process	3/291	118/9587	0.0254237	0.837585	-0.314074	0.700087	0.972189	0.972189	3
GO:0030243	cellulose metabolic process	1/291	22/9587	0.0454545	1.4975	0.413314	0.492815	0.972189	0.972189	1
GO:0030244	cellulose biosynthetic process	1/291	22/9587	0.0454545	1.4975	0.413314	0.492815	0.972189	0.972189	1
GO:0031047	regulatory ncRNA-mediated gene silencing	2/291	12/9587	0.166667	5.49084	2.75401	0.0495835	0.856651	0.856651	2
GO:0031324	negative regulation of cellular metabolic process	1/291	38/9587	0.0263158	0.866974	-0.145367	0.69075	0.972189	0.972189	1
GO:0031327	negative regulation of cellular biosynthetic process	1/291	37/9587	0.027027	0.890406	-0.118169	0.681031	0.972189	0.972189	1
GO:0031399	regulation of protein modification process	2/291	24/9587	0.0833333	2.74542	1.51469	0.164109	0.856651	0.856651	2
GO:0032200	telomere organization	6/291	66/9587	0.0909091	2.995	2.87734	0.0146928	0.547833	0.547833	6
GO:0032446	protein modification by small protein conjugation	2/291	112/9587	0.0178571	0.588304	-0.775378	0.858853	0.973766	0.973766	2
GO:0032501	multicellular organismal process	3/291	186/9587	0.016129	0.531371	-1.14187	0.925306	0.990329	0.990329	3
GO:0032787	monocarboxylic acid metabolic process	7/291	166/9587	0.0421687	1.38925	0.895053	0.239988	0.906215	0.906215	7
GO:0032940	secretion by cell	4/291	70/9587	0.0571429	1.88257	1.31119	0.162809	0.856651	0.856651	4
GO:0032984	protein-containing complex disassembly	2/291	30/9587	0.0666667	2.19633	1.1611	0.230791	0.906215	0.906215	2
GO:0033036	macromolecule localization	4/291	204/9587	0.0196078	0.645981	-0.90425	0.871821	0.97497	0.97497	4
GO:0033365	protein localization to organelle	1/291	36/9587	0.0277778	0.915139	-0.0902506	0.671007	0.972189	0.972189	1
GO:0033500	carbohydrate homeostasis	1/291	10/9587	0.1	3.2945	1.28437	0.265368	0.906215	0.906215	1
GO:0033554	cellular response to stress	7/291	203/9587	0.0344828	1.13604	0.346595	0.420279	0.967538	0.967538	7
GO:0034220	monoatomic ion transmembrane transport	2/291	98/9587	0.0204082	0.672347	-0.576811	0.803156	0.972189	0.972189	2
GO:0034248	regulation of amide metabolic process	1/291	40/9587	0.025	0.823625	-0.197765	0.709313	0.972189	0.972189	1
GO:0034249	negative regulation of amide metabolic process	1/291	34/9587	0.0294118	0.968971	-0.0320666	0.650008	0.972189	0.972189	1
GO:0035556	intracellular signal transduction	7/291	121/9587	0.0578512	1.90591	1.77424	0.075047	0.856651	0.856651	7
GO:0042221	response to chemical	2/291	105/9587	0.0190476	0.627524	-0.678985	0.833083	0.972189	0.972189	2
GO:0042254	ribosome biogenesis	1/291	47/9587	0.0212766	0.700958	-0.3636	0.765959	0.972189	0.972189	1
GO:0042325	regulation of phosphorylation	2/291	23/9587	0.0869565	2.86478	1.58413	0.153348	0.856651	0.856651	2
GO:0042440	pigment metabolic process	1/291	14/9587	0.0714286	2.35322	0.896446	0.350681	0.906215	0.906215	1
GO:0042545	cell wall modification	3/291	44/9587	0.0681818	2.24625	1.46591	0.148331	0.856651	0.856651	3
GO:0042546	cell wall biogenesis	2/291	32/9587	0.0625	2.05906	1.06169	0.253459	0.906215	0.906215	2
GO:0042592	homeostatic process	4/291	132/9587	0.030303	0.998334	-0.00341025	0.572204	0.972189	0.972189	4
GO:0042593	glucose homeostasis	1/291	10/9587	0.1	3.2945	1.28437	0.265368	0.906215	0.906215	1
GO:0042908	xenobiotic transport	4/291	54/9587	0.0740741	2.44037	1.87791	0.080729	0.856651	0.856651	4
GO:0043038	amino acid activation	1/291	60/9587	0.0166667	0.549084	-0.619884	0.843583	0.972189	0.972189	1
GO:0043039	tRNA aminoacylation	1/291	60/9587	0.0166667	0.549084	-0.619884	0.843583	0.972189	0.972189	1
GO:0043043	peptide biosynthetic process	8/291	492/9587	0.0162602	0.535691	-1.8707	0.984626	0.99308	0.99308	8
GO:0043413	macromolecule glycosylation	2/291	55/9587	0.0363636	1.198	0.260539	0.50104	0.972189	0.972189	2
GO:0043436	oxoacid metabolic process	13/291	396/9587	0.0328283	1.08153	0.293151	0.42631	0.967538	0.967538	13
GO:0043549	regulation of kinase activity	2/291	23/9587	0.0869565	2.86478	1.58413	0.153348	0.856651	0.856651	2
GO:0043604	amide biosynthetic process	8/291	497/9587	0.0160966	0.530302	-1.90253	0.986004	0.99308	0.99308	8
GO:0043632	modification-dependent macromolecule catabolic process	2/291	99/9587	0.020202	0.665556	-0.591795	0.807705	0.972189	0.972189	2
GO:0043933	protein-containing complex organization	4/291	95/9587	0.0421053	1.38716	0.670948	0.326117	0.906215	0.906215	4
GO:0044042	glucan metabolic process	1/291	67/9587	0.0149254	0.491717	-0.738656	0.874123	0.97497	0.97497	1
GO:0044085	cellular component biogenesis	6/291	171/9587	0.0350877	1.15597	0.364092	0.418177	0.967538	0.967538	6
GO:0044248	cellular catabolic process	5/291	188/9587	0.0265957	0.876197	-0.303309	0.680073	0.972189	0.972189	5
GO:0044255	cellular lipid metabolic process	9/291	222/9587	0.0405405	1.33561	0.895103	0.23313	0.906215	0.906215	9
GO:0044272	sulfur compound biosynthetic process	1/291	30/9587	0.0333333	1.09817	0.095276	0.603919	0.972189	0.972189	1
GO:0044282	small molecule catabolic process	1/291	24/9587	0.0416667	1.37271	0.323441	0.523208	0.972189	0.972189	1
GO:0044283	small molecule biosynthetic process	5/291	206/9587	0.0242718	0.799636	-0.514334	0.754599	0.972189	0.972189	5
GO:0044706	multi-multicellular organism process	3/291	107/9587	0.0280374	0.923692	-0.140435	0.635353	0.972189	0.972189	3
GO:0045017	glycerolipid biosynthetic process	1/291	36/9587	0.0277778	0.915139	-0.0902506	0.671007	0.972189	0.972189	1
GO:0045184	establishment of protein localization	4/291	175/9587	0.0228571	0.753029	-0.583366	0.78304	0.972189	0.972189	4
GO:0045229	external encapsulating structure organization	3/291	55/9587	0.0545455	1.797	1.04873	0.233085	0.906215	0.906215	3
GO:0045333	cellular respiration	4/291	24/9587	0.166667	5.49084	3.8972	0.00546789	0.285424	0.285424	4
GO:0045454	cell redox homeostasis	2/291	107/9587	0.0186916	0.615795	-0.707079	0.840849	0.972189	0.972189	2
GO:0045859	regulation of protein kinase activity	2/291	22/9587	0.0909091	2.995	1.65741	0.142734	0.856651	0.856651	2
GO:0046031	ADP metabolic process	1/291	49/9587	0.0204082	0.672347	-0.406818	0.78002	0.972189	0.972189	1
GO:0046034	ATP metabolic process	2/291	104/9587	0.0192308	0.633558	-0.664762	0.829074	0.972189	0.972189	2
GO:0046148	pigment biosynthetic process	1/291	10/9587	0.1	3.2945	1.28437	0.265368	0.906215	0.906215	1
GO:0046394	carboxylic acid biosynthetic process	5/291	151/9587	0.0331126	1.09089	0.199182	0.486175	0.972189	0.972189	5
GO:0046474	glycerophospholipid biosynthetic process	1/291	32/9587	0.03125	1.02953	0.0296051	0.627674	0.972189	0.972189	1
GO:0046486	glycerolipid metabolic process	1/291	57/9587	0.0175439	0.577983	-0.565377	0.828331	0.972189	0.972189	1
GO:0046488	phosphatidylinositol metabolic process	1/291	50/9587	0.02	0.6589	-0.427836	0.786732	0.972189	0.972189	1
GO:0046835	carbohydrate phosphorylation	1/291	10/9587	0.1	3.2945	1.28437	0.265368	0.906215	0.906215	1
GO:0046854	phosphatidylinositol phosphate biosynthetic process	1/291	16/9587	0.0625	2.05906	0.750102	0.389559	0.967538	0.967538	1
GO:0046903	secretion	4/291	70/9587	0.0571429	1.88257	1.31119	0.162809	0.856651	0.856651	4
GO:0046907	intracellular transport	3/291	148/9587	0.0202703	0.667804	-0.720574	0.832036	0.972189	0.972189	3
GO:0048193	Golgi vesicle transport	1/291	40/9587	0.025	0.823625	-0.197765	0.709313	0.972189	0.972189	1
GO:0048519	negative regulation of biological process	3/291	76/9587	0.0394737	1.30046	0.465264	0.407323	0.967538	0.967538	3
GO:0048523	negative regulation of cellular process	1/291	52/9587	0.0192308	0.633558	-0.468774	0.799549	0.972189	0.972189	1
GO:0048544	recognition of pollen	3/291	107/9587	0.0280374	0.923692	-0.140435	0.635353	0.972189	0.972189	3
GO:0048878	chemical homeostasis	2/291	23/9587	0.0869565	2.86478	1.58413	0.153348	0.856651	0.856651	2
GO:0050790	regulation of catalytic activity	2/291	29/9587	0.0689655	2.27207	1.21379	0.219505	0.906215	0.906215	2
GO:0050801	monoatomic ion homeostasis	1/291	13/9587	0.0769231	2.53423	0.979339	0.330326	0.906215	0.906215	1
GO:0051174	regulation of phosphorus metabolic process	2/291	25/9587	0.08	2.6356	1.44874	0.174999	0.871243	0.871243	2
GO:0051246	regulation of protein metabolic process	3/291	66/9587	0.0454545	1.4975	0.717533	0.324193	0.906215	0.906215	3
GO:0051248	negative regulation of protein metabolic process	1/291	34/9587	0.0294118	0.968971	-0.0320666	0.650008	0.972189	0.972189	1
GO:0051273	beta-glucan metabolic process	1/291	33/9587	0.030303	0.998334	-0.00169627	0.639013	0.972189	0.972189	1
GO:0051274	beta-glucan biosynthetic process	1/291	33/9587	0.030303	0.998334	-0.00169627	0.639013	0.972189	0.972189	1
GO:0051276	chromosome organization	8/291	127/9587	0.0629921	2.07528	2.15821	0.0393237	0.856651	0.856651	8
GO:0051338	regulation of transferase activity	2/291	23/9587	0.0869565	2.86478	1.58413	0.153348	0.856651	0.856651	2
GO:0051603	proteolysis involved in protein catabolic process	3/291	109/9587	0.0275229	0.906744	-0.173241	0.647807	0.972189	0.972189	3
GO:0051641	cellular localization	3/291	173/9587	0.017341	0.571301	-1.00671	0.900648	0.987157	0.987157	3
GO:0051649	establishment of localization in cell	3/291	148/9587	0.0202703	0.667804	-0.720574	0.832036	0.972189	0.972189	3
GO:0051716	cellular response to stimulus	16/291	423/9587	0.0378251	1.24615	0.916093	0.215144	0.906215	0.906215	16
GO:0051726	regulation of cell cycle	2/291	43/9587	0.0465116	1.53233	0.618962	0.376896	0.964411	0.964411	2
GO:0055082	intracellular chemical homeostasis	2/291	22/9587	0.0909091	2.995	1.65741	0.142734	0.856651	0.856651	2
GO:0055086	nucleobase-containing small molecule metabolic process	2/291	174/9587	0.0114943	0.378678	-1.46334	0.970801	0.99308	0.99308	2
GO:0061919	process utilizing autophagic mechanism	1/291	14/9587	0.0714286	2.35322	0.896446	0.350681	0.906215	0.906215	1
GO:0065003	protein-containing complex assembly	2/291	66/9587	0.030303	0.998334	-0.00240304	0.599998	0.972189	0.972189	2
GO:0065008	regulation of biological quality	4/291	159/9587	0.0251572	0.828805	-0.38512	0.716233	0.972189	0.972189	4
GO:0065009	regulation of molecular function	2/291	30/9587	0.0666667	2.19633	1.1611	0.230791	0.906215	0.906215	2
GO:0070085	glycosylation	2/291	59/9587	0.0338983	1.11678	0.159188	0.538794	0.972189	0.972189	2
GO:0070647	protein modification by small protein conjugation or removal	2/291	129/9587	0.0155039	0.510776	-0.989739	0.907014	0.987157	0.987157	2
GO:0070727	cellular macromolecule localization	3/291	137/9587	0.0218978	0.721424	-0.581039	0.790765	0.972189	0.972189	3
GO:0070925	organelle assembly	1/291	16/9587	0.0625	2.05906	0.750102	0.389559	0.967538	0.967538	1
GO:0071103	DNA conformation change	1/291	32/9587	0.03125	1.02953	0.0296051	0.627674	0.972189	0.972189	1
GO:0071554	cell wall organization or biogenesis	5/291	98/9587	0.0510204	1.68087	1.19862	0.176919	0.871243	0.871243	5
GO:0071555	cell wall organization	3/291	55/9587	0.0545455	1.797	1.04873	0.233085	0.906215	0.906215	3
GO:0071705	nitrogen compound transport	10/291	259/9587	0.03861	1.27201	0.785154	0.262205	0.906215	0.906215	10
GO:0071805	potassium ion transmembrane transport	1/291	27/9587	0.037037	1.22019	0.202703	0.565427	0.972189	0.972189	1
GO:0071826	protein-RNA complex organization	1/291	10/9587	0.1	3.2945	1.28437	0.265368	0.906215	0.906215	1
GO:0071840	cellular component organization or biogenesis	21/291	430/9587	0.0488372	1.60894	2.28587	0.021355	0.619294	0.619294	21
GO:0071900	regulation of protein serine/threonine kinase activity	2/291	16/9587	0.125	4.11813	2.20847	0.0833187	0.856651	0.856651	2
GO:0072330	monocarboxylic acid biosynthetic process	5/291	90/9587	0.0555556	1.83028	1.40013	0.137954	0.856651	0.856651	5
GO:0072348	sulfur compound transport	2/291	13/9587	0.153846	5.06846	2.597	0.0574507	0.856651	0.856651	2
GO:0072488	ammonium transmembrane transport	1/291	14/9587	0.0714286	2.35322	0.896446	0.350681	0.906215	0.906215	1
GO:0072521	purine-containing compound metabolic process	2/291	119/9587	0.0168067	0.553698	-0.866743	0.880945	0.97497	0.97497	2
GO:0072522	purine-containing compound biosynthetic process	1/291	58/9587	0.0172414	0.568017	-0.583813	0.833573	0.972189	0.972189	1
GO:0072594	establishment of protein localization to organelle	1/291	30/9587	0.0333333	1.09817	0.095276	0.603919	0.972189	0.972189	1
GO:0090407	organophosphate biosynthetic process	1/291	143/9587	0.00699301	0.230385	-1.64052	0.988219	0.99308	0.99308	1
GO:0097435	supramolecular fiber organization	1/291	27/9587	0.037037	1.22019	0.202703	0.565427	0.972189	0.972189	1
GO:0098655	monoatomic cation transmembrane transport	2/291	88/9587	0.0227273	0.74875	-0.418914	0.752204	0.972189	0.972189	2
GO:0098660	inorganic ion transmembrane transport	2/291	91/9587	0.021978	0.724066	-0.467921	0.768574	0.972189	0.972189	2
GO:0098662	inorganic cation transmembrane transport	2/291	88/9587	0.0227273	0.74875	-0.418914	0.752204	0.972189	0.972189	2
GO:0140352	export from cell	4/291	70/9587	0.0571429	1.88257	1.31119	0.162809	0.856651	0.856651	4
GO:0140694	non-membrane-bounded organelle assembly	1/291	11/9587	0.0909091	2.995	1.17129	0.28769	0.906215	0.906215	1
GO:1901135	carbohydrate derivative metabolic process	3/291	256/9587	0.0117188	0.386074	-1.76152	0.985589	0.99308	0.99308	3
GO:1901137	carbohydrate derivative biosynthetic process	2/291	138/9587	0.0144928	0.477464	-1.09391	0.925825	0.990329	0.990329	2
GO:1901700	response to oxygen-containing compound	1/291	11/9587	0.0909091	2.995	1.17129	0.28769	0.906215	0.906215	1
GO:1903825	organic acid transmembrane transport	3/291	45/9587	0.0666667	2.19633	1.42317	0.155583	0.856651	0.856651	3
GO:1904029	regulation of cyclin-dependent protein kinase activity	2/291	16/9587	0.125	4.11813	2.20847	0.0833187	0.856651	0.856651	2
GO:1905039	carboxylic acid transmembrane transport	3/291	45/9587	0.0666667	2.19633	1.42317	0.155583	0.856651	0.856651	3
