# Supplementary material for: Non‐Random Distribution of EMS‐Induced Mutations Reveals Preference for Open Chromatin and Expressed Genes in Rice
Source: Adv Sci (Weinh). 2025 Aug 13;12(39):e10034. doi: 10.1002/advs.202510034 (PMC12533142; doi:10.1002/advs.202510034)
Supplement: Supplementary file 5 — Supplementary Table S9 [file ADVS-12-e10034-s002.xlsx]

## Sheet: Sheet1
Supplemental Table S9. GO terms for different variation rate genes in homozygous and Rice3010 HVGs enriched.
ID	Description	GeneRatio	BgRatio	RichFactor	FoldEnrichment	zScore	pvalue	p.adjust	qvalue	Count
GO:0006506	GPI anchor biosynthetic process	2/104	13/9587	0.153846	14.182	4.98043	0.00840954	0.172702	0.159417	2
GO:0006497	protein lipidation	2/104	14/9587	0.142857	13.169	4.77151	0.00974216	0.172702	0.159417	2
GO:0042158	lipoprotein biosynthetic process	2/104	14/9587	0.142857	13.169	4.77151	0.00974216	0.172702	0.159417	2
GO:0042157	lipoprotein metabolic process	2/104	15/9587	0.133333	12.291	4.5829	0.011162	0.173736	0.160372	2
GO:0006505	GPI anchor metabolic process	2/104	16/9587	0.125	11.5228	4.4114	0.012667	0.173736	0.160372	2
GO:0009247	glycolipid biosynthetic process	2/104	17/9587	0.117647	10.845	4.25449	0.0142553	0.173736	0.160372	2
GO:0046467	membrane lipid biosynthetic process	2/104	17/9587	0.117647	10.845	4.25449	0.0142553	0.173736	0.160372	2
GO:0045017	glycerolipid biosynthetic process	4/104	36/9587	0.111111	10.2425	5.81808	0.000589486	0.0574749	0.0530538	4
GO:0006661	phosphatidylinositol biosynthetic process	3/104	29/9587	0.103448	9.53614	4.82103	0.00369181	0.119984	0.110754	3
GO:0006664	glycolipid metabolic process	2/104	20/9587	0.1	9.21827	3.85274	0.0195002	0.211252	0.195002	2
GO:1903509	liposaccharide metabolic process	2/104	20/9587	0.1	9.21827	3.85274	0.0195002	0.211252	0.195002	2
GO:0009690	cytokinin metabolic process	1/104	10/9587	0.1	9.21827	2.72288	0.103381	0.668424	0.617006	1
GO:0042445	hormone metabolic process	1/104	10/9587	0.1	9.21827	2.72288	0.103381	0.668424	0.617006	1
GO:0046474	glycerophospholipid biosynthetic process	3/104	32/9587	0.09375	8.64213	4.53457	0.0048949	0.136358	0.125869	3
GO:0009966	regulation of signal transduction	1/104	11/9587	0.0909091	8.38024	2.56471	0.113118	0.668424	0.617006	1
GO:0010646	regulation of cell communication	1/104	11/9587	0.0909091	8.38024	2.56471	0.113118	0.668424	0.617006	1
GO:0010817	regulation of hormone levels	1/104	11/9587	0.0909091	8.38024	2.56471	0.113118	0.668424	0.617006	1
GO:0023051	regulation of signaling	1/104	11/9587	0.0909091	8.38024	2.56471	0.113118	0.668424	0.617006	1
GO:0046486	glycerolipid metabolic process	5/104	57/9587	0.0877193	8.0862	5.6191	0.000365009	0.0574749	0.0530538	5
GO:0006357	regulation of transcription by RNA polymerase II	2/104	23/9587	0.0869565	8.01589	3.52768	0.0254259	0.236097	0.217936	2
GO:0006298	mismatch repair	1/104	12/9587	0.0833333	7.68189	2.4254	0.12275	0.673958	0.622115	1
GO:0006760	folic acid-containing compound metabolic process	1/104	12/9587	0.0833333	7.68189	2.4254	0.12275	0.673958	0.622115	1
GO:0046488	phosphatidylinositol metabolic process	4/104	50/9587	0.08	7.37462	4.73255	0.00205208	0.108796	0.100427	4
GO:0006643	membrane lipid metabolic process	2/104	26/9587	0.0769231	7.09098	3.25675	0.031984	0.271169	0.250309	2
GO:0072348	sulfur compound transport	1/104	13/9587	0.0769231	7.09098	2.30131	0.132278	0.673958	0.622115	1
GO:0006650	glycerophospholipid metabolic process	4/104	53/9587	0.0754717	6.95718	4.55411	0.00254526	0.108796	0.100427	4
GO:0042558	pteridine-containing compound metabolic process	1/104	14/9587	0.0714286	6.58448	2.1897	0.141704	0.673958	0.622115	1
GO:0048583	regulation of response to stimulus	1/104	14/9587	0.0714286	6.58448	2.1897	0.141704	0.673958	0.622115	1
GO:0018022	peptidyl-lysine methylation	1/104	15/9587	0.0666667	6.14551	2.0885	0.151028	0.701204	0.647265	1
GO:0008654	phospholipid biosynthetic process	3/104	46/9587	0.0652174	6.01191	3.56819	0.0134305	0.173736	0.160372	3
GO:0046854	phosphatidylinositol phosphate biosynthetic process	1/104	16/9587	0.0625	5.76142	1.99609	0.160253	0.724766	0.669015	1
GO:0016579	protein deubiquitination	1/104	17/9587	0.0588235	5.42251	1.91117	0.169377	0.724766	0.669015	1
GO:0070646	protein modification by small protein removal	1/104	17/9587	0.0588235	5.42251	1.91117	0.169377	0.724766	0.669015	1
GO:0006644	phospholipid metabolic process	4/104	70/9587	0.0571429	5.26758	3.7527	0.00692732	0.168853	0.155865	4
GO:0000070	mitotic sister chromatid segregation	1/104	18/9587	0.0555556	5.12126	1.83272	0.178404	0.724766	0.669015	1
GO:0000819	sister chromatid segregation	1/104	18/9587	0.0555556	5.12126	1.83272	0.178404	0.724766	0.669015	1
GO:0140014	mitotic nuclear division	1/104	18/9587	0.0555556	5.12126	1.83272	0.178404	0.724766	0.669015	1
GO:0006366	transcription by RNA polymerase II	2/104	39/9587	0.0512821	4.72732	2.4425	0.0666323	0.499743	0.461301	2
GO:0009060	aerobic respiration	1/104	20/9587	0.05	4.60913	1.69197	0.196167	0.765051	0.7062	1
GO:0098813	nuclear chromosome segregation	1/104	20/9587	0.05	4.60913	1.69197	0.196167	0.765051	0.7062	1
GO:0006397	mRNA processing	3/104	62/9587	0.0483871	4.46045	2.86259	0.029562	0.262027	0.241871	3
GO:0000280	nuclear division	1/104	21/9587	0.047619	4.38965	1.6284	0.204905	0.78346	0.723194	1
GO:0034655	nucleobase-containing compound catabolic process	1/104	22/9587	0.0454545	4.19012	1.5687	0.213549	0.78888	0.728197	1
GO:0007059	chromosome segregation	1/104	23/9587	0.0434783	4.00794	1.51243	0.2221	0.78888	0.728197	1
GO:0015980	energy derivation by oxidation of organic compounds	1/104	24/9587	0.0416667	3.84095	1.45926	0.230559	0.78888	0.728197	1
GO:0018205	peptidyl-lysine modification	1/104	24/9587	0.0416667	3.84095	1.45926	0.230559	0.78888	0.728197	1
GO:0045333	cellular respiration	1/104	24/9587	0.0416667	3.84095	1.45926	0.230559	0.78888	0.728197	1
GO:0016071	mRNA metabolic process	3/104	73/9587	0.0410959	3.78833	2.5043	0.0446732	0.362969	0.335049	3
GO:0006479	protein methylation	1/104	25/9587	0.04	3.68731	1.40888	0.238927	0.78888	0.728197	1
GO:0008213	protein alkylation	1/104	25/9587	0.04	3.68731	1.40888	0.238927	0.78888	0.728197	1
GO:0006575	cellular modified amino acid metabolic process	1/104	26/9587	0.0384615	3.54549	1.36103	0.247205	0.78888	0.728197	1
GO:1903047	mitotic cell cycle process	1/104	26/9587	0.0384615	3.54549	1.36103	0.247205	0.78888	0.728197	1
GO:0000278	mitotic cell cycle	1/104	27/9587	0.037037	3.41417	1.31548	0.255393	0.78888	0.728197	1
GO:0044255	cellular lipid metabolic process	8/104	222/9587	0.036036	3.3219	3.66546	0.00278964	0.108796	0.100427	8
GO:0048285	organelle fission	1/104	29/9587	0.0344828	3.17871	1.23049	0.271507	0.78888	0.728197	1
GO:0070085	glycosylation	2/104	59/9587	0.0338983	3.12484	1.7144	0.134193	0.673958	0.622115	2
GO:0071103	DNA conformation change	1/104	32/9587	0.03125	2.88071	1.11595	0.295031	0.78888	0.728197	1
GO:0006720	isoprenoid metabolic process	1/104	33/9587	0.030303	2.79341	1.08071	0.302705	0.78888	0.728197	1
GO:0008299	isoprenoid biosynthetic process	1/104	33/9587	0.030303	2.79341	1.08071	0.302705	0.78888	0.728197	1
GO:0015985	energy coupled proton transport, down electrochemical gradient	1/104	34/9587	0.0294118	2.71126	1.04676	0.310295	0.78888	0.728197	1
GO:0015986	proton motive force-driven ATP synthesis	1/104	34/9587	0.0294118	2.71126	1.04676	0.310295	0.78888	0.728197	1
GO:0008610	lipid biosynthetic process	6/104	206/9587	0.0291262	2.68493	2.56008	0.0243948	0.236097	0.217936	6
GO:1901137	carbohydrate derivative biosynthetic process	4/104	138/9587	0.0289855	2.67196	2.07174	0.0628773	0.490443	0.452716	4
GO:0000375	RNA splicing, via transesterification reactions	1/104	35/9587	0.0285714	2.63379	1.01402	0.317803	0.78888	0.728197	1
GO:0000377	RNA splicing, via transesterification reactions with bulged adenosine as nucleophile	1/104	35/9587	0.0285714	2.63379	1.01402	0.317803	0.78888	0.728197	1
GO:0000398	mRNA splicing, via spliceosome	1/104	35/9587	0.0285714	2.63379	1.01402	0.317803	0.78888	0.728197	1
GO:0015698	inorganic anion transport	1/104	35/9587	0.0285714	2.63379	1.01402	0.317803	0.78888	0.728197	1
GO:0090407	organophosphate biosynthetic process	4/104	143/9587	0.027972	2.57854	1.99162	0.0697563	0.503795	0.465042	4
GO:0006754	ATP biosynthetic process	1/104	36/9587	0.0277778	2.56063	0.982402	0.325231	0.78888	0.728197	1
GO:1902600	proton transmembrane transport	1/104	36/9587	0.0277778	2.56063	0.982402	0.325231	0.78888	0.728197	1
GO:0043414	macromolecule methylation	1/104	37/9587	0.027027	2.49142	0.951838	0.332579	0.78888	0.728197	1
GO:0003333	amino acid transmembrane transport	1/104	40/9587	0.025	2.30457	0.865816	0.354149	0.78888	0.728197	1
GO:0006865	amino acid transport	1/104	40/9587	0.025	2.30457	0.865816	0.354149	0.78888	0.728197	1
GO:0009142	nucleoside triphosphate biosynthetic process	1/104	41/9587	0.0243902	2.24836	0.838847	0.361185	0.78888	0.728197	1
GO:0009144	purine nucleoside triphosphate metabolic process	1/104	41/9587	0.0243902	2.24836	0.838847	0.361185	0.78888	0.728197	1
GO:0009145	purine nucleoside triphosphate biosynthetic process	1/104	41/9587	0.0243902	2.24836	0.838847	0.361185	0.78888	0.728197	1
GO:0009199	ribonucleoside triphosphate metabolic process	1/104	41/9587	0.0243902	2.24836	0.838847	0.361185	0.78888	0.728197	1
GO:0009201	ribonucleoside triphosphate biosynthetic process	1/104	41/9587	0.0243902	2.24836	0.838847	0.361185	0.78888	0.728197	1
GO:0009205	purine ribonucleoside triphosphate metabolic process	1/104	41/9587	0.0243902	2.24836	0.838847	0.361185	0.78888	0.728197	1
GO:0009206	purine ribonucleoside triphosphate biosynthetic process	1/104	41/9587	0.0243902	2.24836	0.838847	0.361185	0.78888	0.728197	1
GO:0008380	RNA splicing	1/104	42/9587	0.0238095	2.19483	0.812651	0.368144	0.78888	0.728197	1
GO:0009141	nucleoside triphosphate metabolic process	1/104	42/9587	0.0238095	2.19483	0.812651	0.368144	0.78888	0.728197	1
GO:0032259	methylation	1/104	42/9587	0.0238095	2.19483	0.812651	0.368144	0.78888	0.728197	1
GO:0051726	regulation of cell cycle	1/104	43/9587	0.0232558	2.14378	0.787182	0.375029	0.794898	0.733752	1
GO:0006629	lipid metabolic process	9/104	389/9587	0.0231362	2.13276	2.38852	0.0251305	0.236097	0.217936	9
GO:0007264	small GTPase-mediated signal transduction	1/104	45/9587	0.0222222	2.0485	0.738277	0.388576	0.797603	0.736249	1
GO:1903825	organic acid transmembrane transport	1/104	45/9587	0.0222222	2.0485	0.738277	0.388576	0.797603	0.736249	1
GO:1905039	carboxylic acid transmembrane transport	1/104	45/9587	0.0222222	2.0485	0.738277	0.388576	0.797603	0.736249	1
GO:0007049	cell cycle	2/104	92/9587	0.0217391	2.00397	1.01328	0.263479	0.78888	0.728197	2
GO:0009308	amine metabolic process	1/104	46/9587	0.0217391	2.00397	0.714769	0.39524	0.802831	0.741075	1
GO:0006396	RNA processing	4/104	185/9587	0.0216216	1.99314	1.4284	0.141351	0.673958	0.622115	4
GO:0019637	organophosphate metabolic process	5/104	250/9587	0.02	1.84365	1.41545	0.135241	0.673958	0.622115	5
GO:0008033	tRNA processing	1/104	52/9587	0.0192308	1.77274	0.585113	0.43374	0.830599	0.766707	1
GO:0009152	purine ribonucleotide biosynthetic process	1/104	52/9587	0.0192308	1.77274	0.585113	0.43374	0.830599	0.766707	1
GO:0009260	ribonucleotide biosynthetic process	1/104	52/9587	0.0192308	1.77274	0.585113	0.43374	0.830599	0.766707	1
GO:0046390	ribose phosphate biosynthetic process	1/104	52/9587	0.0192308	1.77274	0.585113	0.43374	0.830599	0.766707	1
GO:0006820	monoatomic anion transport	1/104	53/9587	0.0188679	1.7393	0.565173	0.439916	0.830599	0.766707	1
GO:0022402	cell cycle process	1/104	54/9587	0.0185185	1.70709	0.545654	0.446026	0.830599	0.766707	1
GO:0006486	protein glycosylation	1/104	55/9587	0.0181818	1.67605	0.526538	0.452069	0.830599	0.766707	1
GO:0015849	organic acid transport	1/104	55/9587	0.0181818	1.67605	0.526538	0.452069	0.830599	0.766707	1
GO:0018193	peptidyl-amino acid modification	1/104	55/9587	0.0181818	1.67605	0.526538	0.452069	0.830599	0.766707	1
GO:0043413	macromolecule glycosylation	1/104	55/9587	0.0181818	1.67605	0.526538	0.452069	0.830599	0.766707	1
GO:0006399	tRNA metabolic process	2/104	111/9587	0.018018	1.66095	0.733465	0.339672	0.78888	0.728197	2
GO:0006164	purine nucleotide biosynthetic process	1/104	56/9587	0.0178571	1.64612	0.507809	0.458047	0.830599	0.766707	1
GO:0006979	response to oxidative stress	3/104	174/9587	0.0172414	1.58936	0.821583	0.292437	0.78888	0.728197	3
GO:0006418	tRNA aminoacylation for protein translation	1/104	58/9587	0.0172414	1.58936	0.471445	0.469811	0.830599	0.766707	1
GO:0009101	glycoprotein biosynthetic process	1/104	58/9587	0.0172414	1.58936	0.471445	0.469811	0.830599	0.766707	1
GO:0072522	purine-containing compound biosynthetic process	1/104	58/9587	0.0172414	1.58936	0.471445	0.469811	0.830599	0.766707	1
GO:0009100	glycoprotein metabolic process	1/104	59/9587	0.0169492	1.56242	0.453782	0.475597	0.830599	0.766707	1
GO:0043038	amino acid activation	1/104	60/9587	0.0166667	1.53638	0.436447	0.481321	0.830599	0.766707	1
GO:0043039	tRNA aminoacylation	1/104	60/9587	0.0166667	1.53638	0.436447	0.481321	0.830599	0.766707	1
GO:0009733	response to auxin	1/104	61/9587	0.0163934	1.51119	0.419427	0.486983	0.832998	0.768921	1
GO:0006520	amino acid metabolic process	3/104	185/9587	0.0162162	1.49485	0.711731	0.325176	0.78888	0.728197	3
GO:0007018	microtubule-based movement	1/104	62/9587	0.016129	1.48682	0.40271	0.492584	0.835252	0.771001	1
GO:1901135	carbohydrate derivative metabolic process	4/104	256/9587	0.015625	1.44035	0.747861	0.301972	0.78888	0.728197	4
GO:0007275	multicellular organism development	1/104	79/9587	0.0126582	1.16687	0.155958	0.579041	0.863445	0.797026	1
GO:0048856	anatomical structure development	1/104	79/9587	0.0126582	1.16687	0.155958	0.579041	0.863445	0.797026	1
GO:0009165	nucleotide biosynthetic process	1/104	81/9587	0.0123457	1.13806	0.130667	0.5882	0.863445	0.797026	1
GO:1901293	nucleoside phosphate biosynthetic process	1/104	81/9587	0.0123457	1.13806	0.130667	0.5882	0.863445	0.797026	1
GO:0009057	macromolecule catabolic process	2/104	166/9587	0.0120482	1.11063	0.150577	0.540756	0.863445	0.797026	2
GO:0015031	protein transport	2/104	169/9587	0.0118343	1.09092	0.124877	0.550491	0.863445	0.797026	2
GO:0071705	nitrogen compound transport	3/104	259/9587	0.011583	1.06775	0.115757	0.536507	0.863445	0.797026	3
GO:0006633	fatty acid biosynthetic process	1/104	87/9587	0.0114943	1.05957	0.0584516	0.61451	0.863445	0.797026	1
GO:0045184	establishment of protein localization	2/104	175/9587	0.0114286	1.05352	0.0748218	0.56953	0.863445	0.797026	2
GO:0098655	monoatomic cation transmembrane transport	1/104	88/9587	0.0113636	1.04753	0.046907	0.61873	0.863445	0.797026	1
GO:0098662	inorganic cation transmembrane transport	1/104	88/9587	0.0113636	1.04753	0.046907	0.61873	0.863445	0.797026	1
GO:0008104	protein localization	2/104	180/9587	0.0111111	1.02425	0.0343972	0.584951	0.863445	0.797026	2
GO:0009719	response to endogenous stimulus	1/104	90/9587	0.0111111	1.02425	0.024207	0.627033	0.863445	0.797026	1
GO:0009725	response to hormone	1/104	90/9587	0.0111111	1.02425	0.024207	0.627033	0.863445	0.797026	1
GO:0072330	monocarboxylic acid biosynthetic process	1/104	90/9587	0.0111111	1.02425	0.024207	0.627033	0.863445	0.797026	1
GO:0098660	inorganic ion transmembrane transport	1/104	91/9587	0.010989	1.013	0.013045	0.631118	0.863445	0.797026	1
GO:0032501	multicellular organismal process	2/104	186/9587	0.0107527	0.991212	-0.0126746	0.602922	0.863445	0.797026	2
GO:0044248	cellular catabolic process	2/104	188/9587	0.0106383	0.980667	-0.028035	0.608782	0.863445	0.797026	2
GO:0032502	developmental process	1/104	95/9587	0.0105263	0.970344	-0.0304198	0.647017	0.863445	0.797026	1
GO:0019752	carboxylic acid metabolic process	4/104	390/9587	0.0102564	0.945464	-0.115149	0.616175	0.863445	0.797026	4
GO:0034220	monoatomic ion transmembrane transport	1/104	98/9587	0.0102041	0.94064	-0.0618531	0.658494	0.863445	0.797026	1
GO:0043436	oxoacid metabolic process	4/104	396/9587	0.010101	0.931138	-0.146557	0.628278	0.863445	0.797026	4
GO:0006511	ubiquitin-dependent protein catabolic process	1/104	99/9587	0.010101	0.931138	-0.0721225	0.662237	0.863445	0.797026	1
GO:0019941	modification-dependent protein catabolic process	1/104	99/9587	0.010101	0.931138	-0.0721225	0.662237	0.863445	0.797026	1
GO:0043632	modification-dependent macromolecule catabolic process	1/104	99/9587	0.010101	0.931138	-0.0721225	0.662237	0.863445	0.797026	1
GO:0006082	organic acid metabolic process	4/104	398/9587	0.0100503	0.926459	-0.156927	0.632259	0.863445	0.797026	4
GO:0006457	protein folding	1/104	101/9587	0.00990099	0.9127	-0.0923626	0.669601	0.863445	0.797026	1
GO:0033036	macromolecule localization	2/104	204/9587	0.00980392	0.903752	-0.145512	0.65333	0.863445	0.797026	2
GO:0046034	ATP metabolic process	1/104	104/9587	0.00961539	0.886372	-0.122009	0.68035	0.863445	0.797026	1
GO:0006631	fatty acid metabolic process	1/104	105/9587	0.00952381	0.87793	-0.131709	0.683856	0.863445	0.797026	1
GO:0042221	response to chemical	1/104	105/9587	0.00952381	0.87793	-0.131709	0.683856	0.863445	0.797026	1
GO:0008037	cell recognition	1/104	107/9587	0.00934579	0.861521	-0.150847	0.690753	0.863445	0.797026	1
GO:0009856	pollination	1/104	107/9587	0.00934579	0.861521	-0.150847	0.690753	0.863445	0.797026	1
GO:0009875	pollen-pistil interaction	1/104	107/9587	0.00934579	0.861521	-0.150847	0.690753	0.863445	0.797026	1
GO:0044706	multi-multicellular organism process	1/104	107/9587	0.00934579	0.861521	-0.150847	0.690753	0.863445	0.797026	1
GO:0048544	recognition of pollen	1/104	107/9587	0.00934579	0.861521	-0.150847	0.690753	0.863445	0.797026	1
GO:0006811	monoatomic ion transport	3/104	324/9587	0.00925926	0.853543	-0.280846	0.688162	0.863445	0.797026	3
GO:0051603	proteolysis involved in protein catabolic process	1/104	109/9587	0.00917431	0.845713	-0.169647	0.697502	0.863445	0.797026	1
GO:0007165	signal transduction	2/104	219/9587	0.00913242	0.841851	-0.247929	0.691384	0.863445	0.797026	2
GO:0023052	signaling	2/104	219/9587	0.00913242	0.841851	-0.247929	0.691384	0.863445	0.797026	2
GO:0007154	cell communication	3/104	335/9587	0.00895522	0.825517	-0.340425	0.709845	0.863445	0.797026	3
GO:0009150	purine ribonucleotide metabolic process	1/104	113/9587	0.00884956	0.815776	-0.206291	0.710564	0.863445	0.797026	1
GO:0009259	ribonucleotide metabolic process	1/104	113/9587	0.00884956	0.815776	-0.206291	0.710564	0.863445	0.797026	1
GO:0019693	ribose phosphate metabolic process	1/104	113/9587	0.00884956	0.815776	-0.206291	0.710564	0.863445	0.797026	1
GO:0022414	reproductive process	1/104	116/9587	0.00862069	0.794678	-0.232985	0.719992	0.863445	0.797026	1
GO:0006163	purine nucleotide metabolic process	1/104	117/9587	0.00854701	0.787886	-0.24174	0.723067	0.863445	0.797026	1
GO:0007017	microtubule-based process	1/104	118/9587	0.00847458	0.781209	-0.250427	0.726108	0.863445	0.797026	1
GO:0030163	protein catabolic process	1/104	118/9587	0.00847458	0.781209	-0.250427	0.726108	0.863445	0.797026	1
GO:0072521	purine-containing compound metabolic process	1/104	119/9587	0.00840336	0.774644	-0.259045	0.729117	0.863445	0.797026	1
GO:0006091	generation of precursor metabolites and energy	1/104	120/9587	0.00833333	0.768189	-0.267597	0.732092	0.863445	0.797026	1
GO:0035556	intracellular signal transduction	1/104	121/9587	0.00826446	0.76184	-0.276083	0.735035	0.863445	0.797026	1
GO:0006886	intracellular protein transport	1/104	126/9587	0.00793651	0.731609	-0.317576	0.749277	0.872896	0.80575	1
GO:0051276	chromosome organization	1/104	127/9587	0.00787402	0.725848	-0.325694	0.752033	0.872896	0.80575	1
GO:0006259	DNA metabolic process	2/104	255/9587	0.00784314	0.723001	-0.469486	0.768901	0.881974	0.81413	2
GO:0070647	protein modification by small protein conjugation or removal	1/104	129/9587	0.00775194	0.714595	-0.341759	0.757456	0.873987	0.806758	1
GO:0070727	cellular macromolecule localization	1/104	137/9587	0.00729927	0.672866	-0.403861	0.777996	0.887188	0.818943	1
GO:0009056	catabolic process	2/104	275/9587	0.00727273	0.67042	-0.580723	0.804283	0.891108	0.822562	2
GO:0051716	cellular response to stimulus	3/104	423/9587	0.0070922	0.653778	-0.762684	0.843839	0.903679	0.834165	3
GO:0009117	nucleotide metabolic process	1/104	144/9587	0.00694444	0.640158	-0.455618	0.794549	0.891108	0.822562	1
GO:0006753	nucleoside phosphate metabolic process	1/104	146/9587	0.00684931	0.631388	-0.470001	0.79905	0.891108	0.822562	1
GO:0046907	intracellular transport	1/104	148/9587	0.00675676	0.622856	-0.484214	0.803453	0.891108	0.822562	1
GO:0051649	establishment of localization in cell	1/104	148/9587	0.00675676	0.622856	-0.484214	0.803453	0.891108	0.822562	1
GO:0046394	carboxylic acid biosynthetic process	1/104	151/9587	0.00662252	0.610481	-0.505225	0.809879	0.89224	0.823606	1
GO:0065008	regulation of biological quality	1/104	159/9587	0.00628931	0.579765	-0.559555	0.826016	0.903679	0.834165	1
GO:0016192	vesicle-mediated transport	1/104	165/9587	0.00606061	0.558683	-0.598803	0.837221	0.903679	0.834165	1
GO:0032787	monocarboxylic acid metabolic process	1/104	166/9587	0.0060241	0.555317	-0.605227	0.839018	0.903679	0.834165	1
GO:0016053	organic acid biosynthetic process	1/104	167/9587	0.00598802	0.551992	-0.611619	0.840795	0.903679	0.834165	1
GO:0051641	cellular localization	1/104	173/9587	0.00578035	0.532848	-0.649317	0.851057	0.903679	0.834165	1
GO:0055086	nucleobase-containing small molecule metabolic process	1/104	174/9587	0.00574713	0.529786	-0.655494	0.852702	0.903679	0.834165	1
GO:0006281	DNA repair	1/104	197/9587	0.00507614	0.467932	-0.790186	0.885951	0.930226	0.85867	1
GO:0006974	DNA damage response	1/104	199/9587	0.00502513	0.46323	-0.801292	0.888464	0.930226	0.85867	1
GO:0033554	cellular response to stress	1/104	203/9587	0.00492611	0.454102	-0.823243	0.893325	0.930226	0.85867	1
GO:0044283	small molecule biosynthetic process	1/104	206/9587	0.00485437	0.447489	-0.839484	0.896833	0.930226	0.85867	1
GO:0006412	translation	2/104	487/9587	0.00410678	0.378574	-1.47399	0.971575	0.984292	0.908578	2
GO:0006996	organelle organization	1/104	244/9587	0.00409836	0.377798	-1.03097	0.932517	0.957828	0.884149	1
GO:0006812	monoatomic cation transport	1/104	245/9587	0.00408163	0.376256	-1.0357	0.933268	0.957828	0.884149	1
GO:0043043	peptide biosynthetic process	2/104	492/9587	0.00406504	0.374726	-1.49112	0.972916	0.984292	0.908578	2
GO:0043604	amide biosynthetic process	2/104	497/9587	0.00402414	0.370957	-1.50813	0.974197	0.984292	0.908578	2
GO:0016043	cellular component organization	1/104	365/9587	0.00273973	0.252555	-1.52467	0.982736	0.987802	0.911817	1
GO:0071840	cellular component organization or biogenesis	1/104	430/9587	0.00232558	0.214378	-1.74556	0.991761	0.991761	0.915472	1
